# Supplementary material for: Cytotoxic, Genotoxic and Senolytic Potential of Native and Micellar Curcumin
Source: Nutrients. 2021 Jul 13;13(7):2385. doi: 10.3390/nu13072385 (PMC8308652; doi:10.3390/nu13072385)
Supplement: Supplementary file 1 [file nutrients-13-02385-s001.zip]

Archive with 1 entries (1 files):
- nutrients-1257672-supplementary.pdf
